# Supplementary material for: Empowering medical students: Peer-Led OSCE reduces anxiety and may enhance test performance
Source: PLoS One. 2026 Feb 12;21(2):e0340407. doi: 10.1371/journal.pone.0340407 (PMC12900361; doi:10.1371/journal.pone.0340407)
Supplement: S1 Dataset — Minimal dataset containing anonymized information on student group allocation, state anxiety scores, and OSCE performance used in the analyses presented in this study. (XLSX) [file pone.0340407.s001.xlsx]

## Sheet: Planilha1
Group	Subgroup	OSCE	Academic Score	State STAI	Gender	Age	State			OSCE Station 1				OSCE Station 2				OSCE Station 3				OSCE Station 4				OSCE Station 5
E	V	8.2	8.36667	67	Feminino	22	High			Author	Examinee	Control	Intervention	Author	Examinee	Control	Intervention	Author	Examinee	Control	Intervention	Author	Examinee	Control	Intervention	Author	Examinee	Control	Intervention
C	C	7.3	7.5	62	Feminino	22	high			9.5	7.5	6	9.5	7.5	8	6	7.5	10	9	6	10	8.5	8.5	8.5	8.5	10	8	10	10
E	V	9.1	8.43333	73	Feminino	21	high			9.5	10	8	9.5	8.5	8	6.5	8.5	8	7.5	4.5	8	8.5	10	8	8.5	10	10	10	10
C	C	7.4	7.43333	78	Feminino	30	high			8.5	8.5	9.5	8.5	8.5	6	7	8.5	8	9.5	6	8	8.5	10	8.5	8.5	10	10	10	10
E	A	9.1	8.53333		Feminino	20				10	8.5	7.5	10	8.5	5.5	8	8.5	8	7	8.5	8	8.5	8	10	8.5	8	10	8	8
E	V	8.8	7.8	42	Feminino	25	mod			9	7.5	7.5	9	8	7	8	8	5	8	8.5	5	10	6.5	10	10	10	9	9	10
C	C	8.2	8.2	59	Feminino	21	high			10	10	9.5	10	6.5	8	7.5	6.5	7.5	8	8	7.5	8.5	10	10	8.5	10	9	8	10
C	C	8.4	8.33333	69	Feminino	31	high			8.5	8	8	8.5	4.5	9.5	6.5	4.5	4.5	4.5	7.5	4.5	8.5	10	8.5	8.5	10	10	6	10
E	A	8.9	8.36667	42	Feminino	21	mod			9.5	8.5	9	9.5	9	7	8	9	9	8	8.5	9	10	8	8.5	10	8	10	8	8
C	C	8.6	8.23333	66	Feminino	23	high			9	10	7.5	9	7.5	7.5	6.5	7.5	6	9	7.5	6	8.5	10	8.5	8.5	10	7	9	10
C	C	8.6	6.8	47	Feminino	20	mod			9	7.5	10	9	9	7.5	7	9	8.5	6	6.5	8.5	10	5.5	8.5	10	9	10	10	9
E	A	8.7	8.56667	71	Feminino	33	high			9	7.5	7	9	7.5	7.5	6	7.5	9	6.5	6	9	8.5	8.5	5.5	8.5	9	6	5	9
C	C	7.3	7.33333	59	Feminino	21	high			10	10	10	10	6.5	8.5	9	6.5	8	8	7.5	8	10	8	8.5	10	10	10	10	10
C	C	8.4	8.6	72	Feminino	21	high				7	9	7.5		5	7	8		5	6	9		8.5	6.5	8.5		10	6	8
E	V	7.8	7.2	51	Feminino	32	high				9.5	7	10		8.5	5.5	8		8	6	7.5		10	1.5	10		9	6	10
C	C	7.8	7.3		Feminino	30					7.5	7.5	8.5		6	8	6		5	8	9.5		6.5	8.5	10		10	8	10
E	V	7.6	7.06667		Feminino	20					10	9	8.5		7.5	7	5.5		7	9	7		8.5	10	8		10	10	10
C	C	8.4	7.76667	55	Feminino	23	high					9	7.5			8	7			6	8			8.5	6.5			9	9
C	C	5.9	6.7	78	Masculino	24	high					7.5	10			7	8			5.5	8			6	10			10	9
C	C	9	8.2	70	Feminino	24	high					9	8			7.5	9.5			8.5	4.5			8	10			10	10
E	V	9	8.46667	64	Feminino	22	high					10	8.5			9	7			8.5	8			10	8			8	10
E	A	8.6	7.9	41	Feminino	23	mod					7.5	10			6.5	7.5			5.5	9			10	10			10	7
C	C	6.9	7.23333	69	Masculino	23	high					9.5	7.5			8	7.5			8	6			8	5.5			9	10
E	V	8.4	7.53333	47	Masculino	25	mod					9	7.5			7.5	7.5			9.5	6.5			8.5	8.5			9	6
E	A	8.4	8.43333	41	Feminino	20	mod					8	10			6.5	8.5			5.5	8			6.5	8			10	10
E	A	8.5	7.23333	67	Feminino	26	high					10	7			8	5			7	5			5	8.5			10	10
C	C	5.2	6.66667	65	Feminino	23	high					9.5	9.5			8.5	8.5			8	8			8	10			8	9
E	A	7.2	7.16667	62	Feminino	22	high					9	7.5			6.5	6			7.5	5			4.5	6.5			10	10
E	V	8.3	7.33333	70	Feminino	22	high					8	10			6.5	7.5			8	7			10	8.5			8	10
E	A	9.1	7.46667	39	Feminino	22	mod					9				8.5				6.5				10				10
E	V	8.7	8.33333	45	Feminino	20	mod					8				7				9.5				10				8
E	V	7.3	7.86667	43	Feminino	21	mod					9.5				9				8				10				10
C	C	8	7.66667	54	Feminino	20	high					8				7.5				7				6.5				7
E	V	8.6	7.9333	45	Feminino	22	mod					8.5				8				7				6.5				10
C	C	7.2	7.6	54	Masculino	21	high					9				8				8				8				8
C	C	9	7.56667	51	Masculino	20	high					8.5				7.5				9.5				10				9
E	A	8.1	7.53333	72	Feminino	23	high					8				7				8				10				9
E	V	8.2	7.3	69	Feminino	25	high					9.5				6.5				8.5				10				8
C	C	8.9	7.23333	52	Feminino	23	high					8				7				7.5				10				9
E	V	7.2	7.46667	69	Masculino	22	high					9				8				6.5				8.5				10
C	C	7.1	8.26667	76	Masculino	23	high
C	C	9	8.86667	76	Feminino	24	high
E	V	9	8.53333	43	Feminino	24	mod
C	C	7.9	8.2	72	Feminino	21	high
C	C	8.5	8.6	77	Feminino	22	high
E	A	9.1	8.06667	71	Feminino	21	high
C	C	8.7	7.66667	68	Feminino	21	high
C	C	7.3	6.9		Masculino	20
E	V	7	7.36667	57	Masculino	24	high
C	C	8	7.83333	46	Feminino	22	mod
E	V	8.6	7.26667	28	Feminino	23	low
C	C	8.4	8.43333	78	Feminino	22	high
C	C	7.5	8	77	Feminino	23	high
C	C	8.1	7.36667	37	Masculino	23	mod
E	A	8.6	7.63333	52	Feminino	28	high
C	C	8.8	8.5	40	Feminino	24	mod
C	C	8.5	8.2	80	Feminino	22	high
C	C	9.3	8.9	74	Feminino	34	high
C	C	7.2	7.36667		Masculino	28
E	A	8.9	9.03333	53	Feminino	32	high
C	C	8	8.06667	53	Feminino	22	high
C	C	8.2	8.16667	59	Feminino	28	high
C	C	8.9	7.5	58	Masculino	23	high
C	C	8.4	6.7	43	Masculino	22	mod
C	C	8.5	6.83333	65	Feminino	23	high
C	C	8.3	8.1	75	Feminino	23	high
C	C	8.4	8.53333	74	Feminino	21	high
	c	control
	v	examinee
	a	examinator
	e	intervention
	feminino	female
	masculino	male
